# Supplementary material for: The Impact of Meal Dietary Inflammatory Index on Exercise-Induced Changes in Airway Inflammation in Adults with Asthma
Source: Nutrients. 2022 Oct 19;14(20):4392. doi: 10.3390/nu14204392 (PMC9610037; doi:10.3390/nu14204392)
Supplement: Supplementary file 1 [file nutrients-14-04392-s001.zip]

Archive with 1 entries (1 files):
- nutrients-1952710-supplementary.pdf
